# Supplementary material for: Genetic background of walking ability and its relationship with leg defects, mortality, and performance traits in turkeys (Meleagris gallopavo)
Source: Poult Sci. 2024 May 9;103(7):103779. doi: 10.1016/j.psj.2024.103779 (PMC11145530; doi:10.1016/j.psj.2024.103779)
Supplement: Supplementary file 1 [file mmc1.xlsx]

## Sheet: Sheet4
	Body Weight 1	Body Weight 2	Breast meat yield	Live Weight	EGGS	Mortality	Defects	Euthanized	Leg_Defects	WALK
Body Weight 1	-	0.0063965	0.03543	0.01411	0.028943	0.035856	0.034683	0.0345	0.022473	0.017092
Body Weight 2	0.0024795	-	0.036372	0.0065251	0.030731	0.0337	0.033394	0.035367	0.022747	0.015764
Breast meat yield	0.0083972	0.0078721	-	0.043535	0.058916	0.044936	0.043668	0.038907	0.035899	0.035526
Live Weight	0.005084	0.0025555	0.0080569	-	0.040674	0.04056	0.039911	0.04633	0.031512	0.13851
EGGS	0.037498	0.009451	-	-	-	0.14131	0.15954	0.16671	0.10264	0.041512
Mortality	0.0047708	0.005335	0.0045195	0.0044854	0.1089	-	0.048721	0.03852	0.024564	0.045066
Defects	0.004173	0.0045083	0.0047623	0.0044164	0.035941	0.0059895	-	0.040141	0.02933	0.048439
Euthanized	0.0069412	0.011977	0.0069406	0.036385	0.041038	0.0093236	0.015625	-	0.030073	0.10214
Leg_Defects	0.0046789	0.0040528	0.0035978	0.0036772	0.026421	0.0027314	0.0029278	0.0048643	-	0.030235
WALK	0.0044893	0.0037868	0.0082269	0.033512	0.015153	0.0094641	0.048439	0.016434	0.075492	-
