# Supplementary material for: Genetic background of walking ability and its relationship with leg defects, mortality, and performance traits in turkeys (Meleagris gallopavo)
Source: Poult Sci. 2024 May 9;103(7):103779. doi: 10.1016/j.psj.2024.103779 (PMC11145530; doi:10.1016/j.psj.2024.103779)
Supplement: Supplementary file 2 [file mmc2.xlsx]

## Sheet: Sheet3
	Body Weight 1	Body Weight 2	Breast meat yield	Live Weight	EGGS	Mortality	Defects	Euthanized	Leg_Defects	WALK
Body Weight 1	-	0.0037944	0.035207	0.013002	0.023725	0.058665	0.0045896	0.0878	0.022488	0.013651
Body Weight 2	0.0020648	-	0.035271	0.014799	0.024987	0.051329	0.036545	0.067061	0.023553	0.014058
Breast meat yield	0.0082956	0.0076952	-	0.044207	0.047936	0.069221	0.055576	0.096112	0.043542	0.038068
Live Weight	0.0037018	0.0021937	0.0079009	-	0.041165	0.049134	0.052723	0.046546	0.035238	0.028675
EGGS	0.0098316	0.0096766	-	-	-	0.01162	0.0066184	0.027243	0.09	0.028086
Mortality	0.0063491	0.0078298	0.014604	0.072292	0.011	-	0.018473	0.054951	0.0018473	0.028621
Defects	0.040735	0.0056643	0.023667	0.018752	0.0061595	0.009395	-	0.085014	0.038793	0.025732
Euthanized	0.0089444	0.0032348	0.017033	0.13897	0.021158	0.011547	0.019481	-	0.06138	0.051663
Leg_Defects	0.0037971	0.0045239	0.019732	0.017884	0.078352	0.0030858	0.0028845	0.0061268	-	0.0043499
WALK	0.0032148	0.0031064	0.0085195	0.0074909	0.0093514	0.004061	0.0032625	0.0069602	0.0013796	-
