# Supplementary material for: Genetic background of walking ability and its relationship with leg defects, mortality, and performance traits in turkeys (Meleagris gallopavo)
Source: Poult Sci. 2024 May 9;103(7):103779. doi: 10.1016/j.psj.2024.103779 (PMC11145530; doi:10.1016/j.psj.2024.103779)
Supplement: Supplementary file 3 [file mmc3.xlsx]

## Sheet: Sheet1
Chr	Start pos	End pos	Gene ID	Gene name	Gene full name	Gene biotype
1	37435277	37487089	ENSMGAG00000010890	OSBPL8	Oxysterol-Binding Protein-Related Protein 8	protein coding
1	37578592	37626811	ENSMGAG00000010911	ZDHHC17	Zinc Finger DHHC-Type Palmitoyltransferase 17	protein coding
1	37628877	37641938	ENSMGAG00000010931	CSRP2	Cysteine And Glycine Rich Protein 2	protein coding
1	161070943	161113519	ENSMGAG00000015025	RNASEH2B	Ribonuclease H2 Subunit B	protein coding
1	161131660	161139845	ENSMGAG00000004757	DLEU7	Deleted In Lymphocytic Leukemia 7	protein coding
2	7673581	7863360	ENSMGAG00000004927	EHBP1	EH Domain Binding Protein 1	protein coding
2	7916010	7920890	ENSMGAG00000004966	TMEM17	Transmembrane Protein 17	protein coding
2	7956320	7957513	ENSMGAG00000015914	B3GNT2	UDP-GlcNAc:BetaGal Beta-1,3-N-Acetylglucosaminyltransferase 2	protein coding
2	7989155	8037359	ENSMGAG00000005060	COMMD1	Copper Metabolism Domain Containing 1	protein coding
2	40243772	40339808	ENSMGAG00000012225	THBS2	Thrombospondin 2	protein coding
2	97448779	97469080	ENSMGAG00000022775	LRATD1	LRAT Domain Containing 1	protein coding
2	97685198	97842266	ENSMGAG00000014024	NBAS	NBAS Subunit Of NRZ Tethering Complex	protein coding
2	97847474	97869601	ENSMGAG00000014025	DDX1	DEAD-Box Helicase 1	protein coding
3	8422988	8685987	ENSMGAG00000003339	PHACTR1	Phosphatase And Actin Regulator 1	protein coding
6	24462550	24491452	ENSMGAG00000007454			protein coding
6	24500520	24501320	ENSMGAG00000021324			protein coding
6	24505692	24523186	ENSMGAG00000007427			protein coding
6	24532422	24544619	ENSMGAG00000007409			protein coding
10	2186551	2273471	ENSMGAG00000001392			protein coding
10	2367889	2369411	ENSMGAG00000019573			protein coding
10	2376822	2378304	ENSMGAG00000007377			protein coding
10	2379607	2380617	ENSMGAG00000001807			protein coding
10	2397184	2405417	ENSMGAG00000020308			protein coding
12	5829787	5878527	ENSMGAG00000004652			protein coding
12	5942753	5951312	ENSMGAG00000021916			lncRNA
12	5962562	5964386	ENSMGAG00000021401			protein coding
12	5963968	5966519	ENSMGAG00000004646			protein coding
12	5977895	5992838	ENSMGAG00000004603			protein coding
13	5418313	5424257	ENSMGAG00000022235			protein coding
13	5466184	5486086	ENSMGAG00000005122			protein coding
13	5566248	5571156	ENSMGAG00000022110			protein coding
13	5581847	5606534	ENSMGAG00000005089			protein coding
13	5621741	5622589	ENSMGAG00000015587			protein coding
13	6118682	6130759	ENSMGAG00000020732			lncRNA
14	17212747	17338626	ENSMGAG00000009812	CNTN6	Contactin 6	protein coding
14	17557639	17779370	ENSMGAG00000009910	CNTN4	Contactin 4	protein coding
14	17782598	17794080	ENSMGAG00000009996	IL5RA	Interleukin 5 Receptor Subunit Alpha	protein coding
14	17796626	17815037	ENSMGAG00000010013	CRBN	Cereblon	protein coding
14	17797488	17802073	ENSMGAG00000009971	TRNT1	TRNA Nucleotidyl Transferase 1	protein coding
14	17815188	17818037	ENSMGAG00000018122			lncRNA
16	476949	481983	ENSMGAG00000009751	WDR24	WD Repeat Domain 24	protein coding
16	484640	486384	ENSMGAG00000009763			protein coding
16	496885	499727	ENSMGAG00000009734	STUB1	STIP1 Homology And U-Box Containing Protein 1	protein coding
16	499312	501940	ENSMGAG00000009748			protein coding
16	501157	503987	ENSMGAG00000009731	RHBDL1	Rhomboid Like 1	protein coding
16	503716	517949	ENSMGAG00000009690			protein coding
16	518064	547129	ENSMGAG00000009686			protein coding
16	547747	571052	ENSMGAG00000009661			protein coding
16	572193	574706	ENSMGAG00000009651			protein coding
16	577988	580884	ENSMGAG00000009637			protein coding
16	580988	581854	ENSMGAG00000015595			protein coding
16	584447	585556	ENSMGAG00000020440			lncRNA
16	589034	592051	ENSMGAG00000009617			protein coding
16	629516	630583	ENSMGAG00000019851			lncRNA
16	637891	640858	ENSMGAG00000009601			protein coding
16	642961	645387	ENSMGAG00000009594			protein coding
16	648600	693742	ENSMGAG00000009566			protein coding
17	8891843	8909621	ENSMGAG00000006861			protein coding
17	8895638	8897079	ENSMGAG00000006807			protein coding
17	8936194	8943978	ENSMGAG00000006866	TPST2	Tyrosylprotein Sulfotransferase 2	protein coding
17	8946468	8947636	ENSMGAG00000006923			protein coding
17	8947711	8955929	ENSMGAG00000006881	TFIP11	Tuftelin Interacting Protein 11	protein coding
17	8956631	8961003	ENSMGAG00000020076			protein coding
17	8963123	8974038	ENSMGAG00000006931			protein coding
17	8979671	8990841	ENSMGAG00000016989	SEZ6L	Seizure Related 6 Homolog Like	protein coding
17	9019785	9043946	ENSMGAG00000006723			protein coding
17	9047603	9051110	ENSMGAG00000017504			lncRNA
17	9051384	9055320	ENSMGAG00000019222			protein coding
22	8469679	8473088	ENSMGAG00000018760	FAM217B	Family With Sequence Similarity 217 Member B	protein coding
22	8510032	8523832	ENSMGAG00000005119			protein coding
22	8564723	8573517	ENSMGAG00000004978			protein coding
22	8574348	8580871	ENSMGAG00000005029			protein coding
22	8581190	8599854	ENSMGAG00000005090			protein coding
22	8602452	8614484	ENSMGAG00000017740			protein coding
22	8620726	8631460	ENSMGAG00000004893			protein coding
22	8654852	8666805	ENSMGAG00000005069			protein coding
22	8876422	8904495	ENSMGAG00000004762			protein coding
22	8914546	8924672	ENSMGAG00000019545			protein coding
22	9008660	9084238	ENSMGAG00000004640	PREX1	Phosphatidylinositol-3,4,5-Trisphosphate Dependent Rac Exchange Factor 1	protein coding
22	9106409	9110459	ENSMGAG00000022893			protein coding
22	9382128	9396767	ENSMGAG00000004414			protein coding
22	9438734	9490837	ENSMGAG00000022344			lncRNA
22	9494302	9506187	ENSMGAG00000021730			protein coding
22	9506610	9514127	ENSMGAG00000004313			protein coding
22	9543949	9572425	ENSMGAG00000004218			protein coding
27	1043785	1049435	ENSMGAG00000021173			protein coding
27	1051228	1057556	ENSMGAG00000002287			protein coding
27	1061857	1081941	ENSMGAG00000020063			pseudogene
27	1061857	1063868	ENSMGAG00000018941	TAGLN2	Transgelin 2	protein coding
27	1068338	1079431	ENSMGAG00000002511			pseudogene
27	1068439	1069578	ENSMGAG00000020838			lncRNA
27	1082088	1085687	ENSMGAG00000018685			protein coding
27	1087520	1097573	ENSMGAG00000022369			protein coding
27	1105919	1109131	ENSMGAG00000020744			protein coding
27	1112664	1115653	ENSMGAG00000000928			protein coding
27	1116567	1123210	ENSMGAG00000016914	CTSK	Cathepsin K	protein coding
27	1116567	1122553	ENSMGAG00000000937	CTSS	Cathepsin S	protein coding
27	1128500	1147087	ENSMGAG00000000943	ARNT	Aryl Hydrocarbon Receptor Nuclear Translocator	protein coding
27	1148843	1150143	ENSMGAG00000021970			protein coding
27	1150528	1165495	ENSMGAG00000001018	SETDB1	SET Domain Bifurcated Histone Lysine Methyltransferase 1	protein coding
27	1176494	1181642	ENSMGAG00000001119	MINDY1	MINDY Lysine 48 Deubiquitinase 1	protein coding
27	1184851	1191800	ENSMGAG00000006750	PRUNE1	Prune Exopolyphosphatase 1	protein coding
27	1192201	1194307	ENSMGAG00000022302			protein coding
27	1209281	1215975	ENSMGAG00000001137			protein coding
27	1217141	1221193	ENSMGAG00000001126	RFX5	Regulatory Factor X5	protein coding
27	1221671	1238258	ENSMGAG00000001065	PI4KB	Phosphatidylinositol 4-Kinase Beta	protein coding
27	1239832	1245954	ENSMGAG00000019100			pseudogene
27	1243423	1244817	ENSMGAG00000001108			lncRNA
30	10491	22887	ENSMGAG00000000721			protein coding
30	23879	24391	ENSMGAG00000022186			protein coding
30	30741	38126	ENSMGAG00000000729			protein coding
30	46058	47383	ENSMGAG00000018472			protein coding
30	50197	54927	ENSMGAG00000019292			protein coding
30	54926	85194	ENSMGAG00000000754			protein coding
30	94287	118695	ENSMGAG00000000700			protein coding
30	121249	140217	ENSMGAG00000000689			protein coding
