# Supplementary material for: Genetic background of walking ability and its relationship with leg defects, mortality, and performance traits in turkeys (Meleagris gallopavo)
Source: Poult Sci. 2024 May 9;103(7):103779. doi: 10.1016/j.psj.2024.103779 (PMC11145530; doi:10.1016/j.psj.2024.103779)
Supplement: Supplementary file 4 [file mmc4.xlsx]

## Sheet: Sheet1
Chr	Start pos	End pos	Gene ID	Gene name	Gene full name	Gene biotype
1	9487941	9570874	ENSMGAG00000007731			protein coding
1	9583379	9612657	ENSMGAG00000007700			protein coding
1	17943155	17999112	ENSMGAG00000007779	BRD1	bromodomain containing 1	protein coding
1	18010477	18028765	ENSMGAG00000020099			lncRNA
1	18028786	18032304	ENSMGAG00000015681	ZBED4	zinc finger BED-type containing 4	protein coding
1	18045105	18063508	ENSMGAG00000007824	ALG12	ALG12 alpha-1,6-mannosyltransferase	protein coding
1	18063841	18074161	ENSMGAG00000007817	CRELD2	cysteine rich with EGF like domains 2	protein coding
1	120530021	120565170	ENSMGAG00000014705	EGFL6	EGF like domain multiple 6	protein coding
1	135462913	135496304	ENSMGAG00000022165	ANKRD10	ankyrin repeat domain 10	protein coding
1	135567622	135673784	ENSMGAG00000014868	ARHGEF7	Rho guanine nucleotide exchange factor 7	protein coding
1	136854893	136863562	ENSMGAG00000014872	NALF1	family with sequence similarity 155 member A	protein coding
1	136923733	136924048	ENSMGAG00000021754			pseudogene
1	166580220	166595275	ENSMGAG00000019895	RNF169	ring finger protein 169	protein coding
1	166595917	166608772	ENSMGAG00000015296			protein coding
1	166611718	166615659	ENSMGAG00000022693	SPCS2	signal peptidase complex subunit 2	protein coding
1	166691991	166815679	ENSMGAG00000014699			protein coding
1	170351059	170361210	ENSMGAG00000020190			protein coding
1	170363513	170388481	ENSMGAG00000015070			protein coding
1	170366552	170445824	ENSMGAG00000015071			protein coding
2	7673581	7863360	ENSMGAG00000004927	EHBP1	EH domain binding protein 1	protein coding
2	7916010	7920890	ENSMGAG00000004966	TMEM17	transmembrane protein 17	protein coding
2	7956320	7957513	ENSMGAG00000015914	B3GNT2	UDP-GlcNAc:betaGal beta-1,3-N-acetylglucosaminyltransferase 2	protein coding
2	7989155	8037359	ENSMGAG00000005060	COMMD1	copper metabolism domain containing 1	protein coding
2	104312754	104368559	ENSMGAG00000014153	NCOA1	nuclear receptor coactivator 1	protein coding
2	104508340	104514739	ENSMGAG00000014155	ZNF395	zinc finger protein 395	protein coding
3	1037458	1538559	ENSMGAG00000001546	CNTNAP2	contactin associated protein 2	protein coding
3	55065839	55122415	ENSMGAG00000010866	RB1CC1	RB1 inducible coiled-coil 1	protein coding
3	55154512	55157503	ENSMGAG00000019725			lncRNA
3	55205257	55207098	ENSMGAG00000015832	NPBWR1	neuropeptides B and W receptor 1	protein coding
3	55234240	55243770	ENSMGAG00000019939			lncRNA
3	55261397	55288137	ENSMGAG00000010886	OPRK1	opioid receptor kappa 1	protein coding
3	65940436	65944396	ENSMGAG00000011634			protein coding
3	65992087	65998378	ENSMGAG00000022699			lncRNA
3	66008920	66095295	ENSMGAG00000011640	ZNF704	zinc finger protein 704	protein coding
3	66101233	66107148	ENSMGAG00000020974			lncRNA
3	66121183	66194998	ENSMGAG00000011644	PAG1	phosphoprotein membrane anchor with glycosphingolipid microdomains 1	protein coding
5	36904412	36918219	ENSMGAG00000012646	VSX2	visual system homeobox 2	protein coding
5	36919231	36929922	ENSMGAG00000012650			protein coding
5	36930036	36942605	ENSMGAG00000012657	ABCD4	ATP binding cassette subfamily D member 4	protein coding
5	36951962	36953980	ENSMGAG00000012667	VRTN	vertebrae development associated	protein coding
5	36960782	36964288	ENSMGAG00000012668	SYNDIG1L	synapse differentiation inducing 1 like	protein coding
5	36997297	36998283	ENSMGAG00000012674			protein coding
5	37002018	37003493	ENSMGAG00000012679			protein coding
5	37005132	37054575	ENSMGAG00000012684	LTBP2	latent transforming growth factor beta binding protein 2	protein coding
5	37083092	37097690	ENSMGAG00000012699	AREL1	apoptosis resistant E3 ubiquitin protein ligase 1	protein coding
5	37102628	37106350	ENSMGAG00000012704	FCF1	FCF1 rRNA-processing protein	protein coding
6	5298638	5347298	ENSMGAG00000004890	PAXIP1	PAX interacting protein 1	protein coding
6	5347422	5352201	ENSMGAG00000019111	HTR5A	5-hydroxytryptamine receptor 5A	protein coding
6	5460049	5461753	ENSMGAG00000004902	INSIG1	insulin induced gene 1	protein coding
6	5523436	5555768	ENSMGAG00000019829			protein coding
6	38551480	38610201	ENSMGAG00000011137	TGFBR2	transforming growth factor beta receptor 2	protein coding
6	38621512	38706906	ENSMGAG00000011156	GADL1	glutamate decarboxylase like 1	protein coding
6	39249176	39260148	ENSMGAG00000011254			protein coding
6	39331347	39351431	ENSMGAG00000011260	TCAIM	T cell activation inhibitor, mitochondrial	protein coding
6	39358704	39409559	ENSMGAG00000011231	TOPAZ1	testis and ovary specific PAZ domain containing 1	protein coding
6	39559932	39586811	ENSMGAG00000011239	ABHD5	abhydrolase domain containing 5, lysophosphatidic acid acyltransferase	protein coding
6	39606987	39724094	ENSMGAG00000011267	ANO10	anoctamin 10	protein coding
6	39732476	39757143	ENSMGAG00000011278	SNRK	SNF related kinase	protein coding
6	44957490	45249024	ENSMGAG00000011976	ELMO1	engulfment and cell motility 1	protein coding
7	1809673	2093369	ENSMGAG00000002537	AGAP1	ArfGAP with GTPase domain, ankyrin repeat and PH domain 1	protein coding
7	2115833	2126112	ENSMGAG00000002766	ASB18	ankyrin repeat and SOCS box containing 18	protein coding
7	2130230	2136028	ENSMGAG00000022892			lncRNA
7	2136300	2219869	ENSMGAG00000002818	IQCA1	IQ motif containing with AAA domain 1	protein coding
7	2868917	2917686	ENSMGAG00000003306	FN1	fibronectin 1	protein coding
7	2921517	2939045	ENSMGAG00000003456	ATIC	5-aminoimidazole-4-carboxamide ribonucleotide formyltransferase/IMP cyclohydrolase	protein coding
7	2963333	3042265	ENSMGAG00000003510	ABCA12	ATP binding cassette subfamily A member 12	protein coding
7	3055518	3097545	ENSMGAG00000003641	BARD1	BRCA1 associated RING domain 1	protein coding
7	3122771	3161087	ENSMGAG00000003667	VWC2L	von Willebrand factor C domain containing 2 like	protein coding
7	3928082	4250467	ENSMGAG00000003739	ERBB4	erb-b2 receptor tyrosine kinase 4	protein coding
7	7047320	7049777	ENSMGAG00000021586			protein coding
7	7049800	7053215	ENSMGAG00000006150	ASNSD1	asparagine synthetase domain containing 1	protein coding
7	7059060	7063256	ENSMGAG00000006154	OSGEPL1	O-sialoglycoprotein endopeptidase like 1	protein coding
7	7064986	7068380	ENSMGAG00000006170	ORMDL1	ORMDL sphingolipid biosynthesis regulator 1	protein coding
7	7072610	7111394	ENSMGAG00000006180	PMS1	PMS1 homolog 1, mismatch repair system component	protein coding
7	7151730	7157334	ENSMGAG00000006288	MSTN	myostatin	protein coding
7	7183100	7183363	ENSMGAG00000017515			protein coding
7	7187612	7222584	ENSMGAG00000006218	HIBCH	3-hydroxyisobutyryl-CoA hydrolase	protein coding
7	7243337	7259042	ENSMGAG00000006313	MFSD6	major facilitator superfamily domain containing 6	protein coding
7	7265832	7276123	ENSMGAG00000006321	NEMP2	nuclear envelope integral membrane protein 2	protein coding
10	26825534	26892457	ENSMGAG00000010051	ERI3	ERI1 exoribonuclease family member 3	protein coding
10	26900717	26902585	ENSMGAG00000021817			protein coding
10	26907028	26935274	ENSMGAG00000010072			protein coding
10	26939081	26940280	ENSMGAG00000020606			protein coding
10	26959858	26962952	ENSMGAG00000009980	B4GALT2	beta-1,4-galactosyltransferase 2	protein coding
10	26964706	26976374	ENSMGAG00000010003			protein coding
10	26985450	27005083	ENSMGAG00000009898			protein coding
10	27004970	27008498	ENSMGAG00000009933			protein coding
10	27007695	27012195	ENSMGAG00000009960			protein coding
10	27016386	27016928	ENSMGAG00000018846			protein coding
11	844045	846999	ENSMGAG00000001014			protein coding
11	883319	994391	ENSMGAG00000017882			protein coding
11	1002008	1003218	ENSMGAG00000021788			protein coding
11	1003009	1008800	ENSMGAG00000003921			protein coding
11	1026959	1028858	ENSMGAG00000020073			lncRNA
11	5411550	5452897	ENSMGAG00000005186			protein coding
11	6143601	6162882	ENSMGAG00000004828			protein coding
11	6183248	6199026	ENSMGAG00000004817	MOGAT1	monoacylglycerol O-acyltransferase 1	protein coding
11	6203209	6224850	ENSMGAG00000004653			protein coding
11	6227753	6259420	ENSMGAG00000004670			protein coding
11	6280948	6283024	ENSMGAG00000017564			protein coding
11	7329992	7331247	ENSMGAG00000004596			protein coding
11	7341122	7353900	ENSMGAG00000021733			protein coding
11	8244696	8248602	ENSMGAG00000004374			protein coding
11	8247608	8263083	ENSMGAG00000004383			protein coding
11	8276861	8340578	ENSMGAG00000004458	NMNAT3	nicotinamide nucleotide adenylyltransferase 3	protein coding
12	6657376	6657747	ENSMGAG00000017941			protein coding
12	12766766	13189269	ENSMGAG00000008812	AGBL1	ATP/GTP binding protein like 1	protein coding
13	15796	21112	ENSMGAG00000000778			protein coding
13	24871	29322	ENSMGAG00000022680			protein coding
13	47004	48922	ENSMGAG00000006537			protein coding
13	101528	131673	ENSMGAG00000018589			protein coding
13	1570315	1575093	ENSMGAG00000006431			protein coding
13	1589861	1590814	ENSMGAG00000019293			protein coding
13	1599905	1601865	ENSMGAG00000006420			protein coding
13	1610154	1621080	ENSMGAG00000006413			protein coding
13	1661769	1676339	ENSMGAG00000006374			protein coding
13	1675533	1692924	ENSMGAG00000006358			protein coding
13	1695116	1706895	ENSMGAG00000006278			protein coding
13	17992698	17995285	ENSMGAG00000007692	APRT	adenine phosphoribosyltransferase	protein coding
13	17994904	17998896	ENSMGAG00000007702	CDT1	chromatin licensing and DNA replication factor 1	protein coding
13	18005097	18008213	ENSMGAG00000007782			protein coding
13	18008465	18020460	ENSMGAG00000007721			protein coding
13	18022551	18025359	ENSMGAG00000007804	RNF166	ring finger protein 166	protein coding
13	18028091	18029507	ENSMGAG00000007878			protein coding
13	18030709	18033389	ENSMGAG00000007845			protein coding
13	18032374	18035677	ENSMGAG00000007832			protein coding
13	18064585	18066299	ENSMGAG00000019295			protein coding
13	18082237	18083339	ENSMGAG00000007624			protein coding
13	18084848	18086870	ENSMGAG00000021464			protein coding
13	18111260	18123415	ENSMGAG00000007612			protein coding
17	5154621	5266484	ENSMGAG00000003421	PITPNM2	phosphatidylinositol transfer protein membrane associated 2	protein coding
17	5270095	5273302	ENSMGAG00000003506	ARL6IP4	ADP ribosylation factor like GTPase 6 interacting protein 4	protein coding
17	5273745	5278864	ENSMGAG00000003521	OGFOD2	2-oxoglutarate and iron dependent oxygenase domain containing 2	protein coding
17	5279557	5284696	ENSMGAG00000003532			protein coding
17	5286321	5296987	ENSMGAG00000003541	ABCB9	ATP binding cassette subfamily B member 9	protein coding
17	5309076	5312261	ENSMGAG00000019147	VPS37B	VPS37B subunit of ESCRT-I	protein coding
17	5317897	5328220	ENSMGAG00000003583	HIP1R	huntingtin interacting protein 1 related	protein coding
17	5338637	5344139	ENSMGAG00000003720	DENR	density regulated re-initiation and release factor	protein coding
17	5344491	5348684	ENSMGAG00000003760	GPN3	GPN-loop GTPase 3	protein coding
17	5350004	5354129	ENSMGAG00000003776	ARPC3	actin related protein 2/3 complex subunit 3	protein coding
17	5354067	5362168	ENSMGAG00000003793	ANAPC7	anaphase promoting complex subunit 7	protein coding
17	5372805	5413510	ENSMGAG00000003826	ATP2A2	ATPase sarcoplasmic/endoplasmic reticulum Ca2+ transporting 2	protein coding
19	1329203	1336658	ENSMGAG00000001851	BSPRY	B-box and SPRY domain containing	protein coding
19	1338235	1343621	ENSMGAG00000001819	WDR31	WD repeat domain 31	protein coding
19	1345148	1352894	ENSMGAG00000001796	PRPF4	pre-mRNA processing factor 4	protein coding
19	1356882	1360564	ENSMGAG00000001774	SLC31A1	solute carrier family 31 member 1	protein coding
19	1377589	1402400	ENSMGAG00000001703	FKBP15	FKBP prolyl isomerase family member 15	protein coding
19	1407114	1431918	ENSMGAG00000001665			protein coding
19	1432410	1434659	ENSMGAG00000001755			protein coding
19	1433156	1433283	ENSMGAG00000016305			snoRNA
19	1433654	1433785	ENSMGAG00000000612			snoRNA
19	1440259	1447103	ENSMGAG00000019229			protein coding
19	1453347	1457806	ENSMGAG00000002093			protein coding
19	1460287	1577204	ENSMGAG00000001990			protein coding
19	1460323	1460937	ENSMGAG00000022617	MRPL41	mitochondrial ribosomal protein L41	protein coding
22	5760467	5775178	ENSMGAG00000006784			protein coding
22	5782227	5788884	ENSMGAG00000006775			protein coding
22	5801748	5814338	ENSMGAG00000006684			protein coding
22	5822430	5846891	ENSMGAG00000006724			protein coding
22	5858121	5862842	ENSMGAG00000006712			protein coding
22	5863282	5868899	ENSMGAG00000021949			lncRNA
22	5872384	5893872	ENSMGAG00000006634			protein coding
22	5901128	5903897	ENSMGAG00000015543			protein coding
22	5922780	5923898	ENSMGAG00000019718			protein coding
22	5937557	5954875	ENSMGAG00000006663			protein coding
22	12610764	12617727	ENSMGAG00000008874	STX16	syntaxin 16	protein coding
22	12630637	12644032	ENSMGAG00000008864			protein coding
23	19178	64448	ENSMGAG00000000708	IGSF21	immunoglobin superfamily member 21	protein coding
23	117747	138718	ENSMGAG00000000716	ARHGEF10L	Rho guanine nucleotide exchange factor 10 like	protein coding
23	141102	143177	ENSMGAG00000021484			lncRNA
23	145872	150266	ENSMGAG00000000726	RCC2	regulator of chromosome condensation 2	protein coding
23	152157	162290	ENSMGAG00000000737			protein coding
23	166395	175478	ENSMGAG00000000772	PADI2	peptidyl arginine deiminase 2	protein coding
23	2553423	2587445	ENSMGAG00000003375			protein coding
23	2622029	2623327	ENSMGAG00000003314			protein coding
23	2626794	2638296	ENSMGAG00000003319			protein coding
23	2664623	2672472	ENSMGAG00000003296			protein coding
23	2703104	2713593	ENSMGAG00000003277			protein coding
23	2722130	2722211	ENSMGAG00000000099			miRNA
23	2724622	2724708	ENSMGAG00000000499			miRNA
23	2746800	2759277	ENSMGAG00000003216			protein coding
23	5862775	5868113	ENSMGAG00000005839			protein coding
23	5871756	5876779	ENSMGAG00000005586	CASP9	caspase 9	protein coding
23	5878062	5880859	ENSMGAG00000005613			protein coding
23	5880665	5883174	ENSMGAG00000019172	EFHD2	EF-hand domain family member D2	protein coding
23	5890944	5896143	ENSMGAG00000019136			protein coding
23	5902809	5904036	ENSMGAG00000005828	TMEM51	transmembrane protein 51	protein coding
23	5911846	5919127	ENSMGAG00000005542			protein coding
23	5918112	5924747	ENSMGAG00000005498			protein coding
23	5926647	5928286	ENSMGAG00000005524			protein coding
23	5932932	5936067	ENSMGAG00000005830			protein coding
23	5937569	5938746	ENSMGAG00000015761			protein coding
23	5947164	5947961	ENSMGAG00000018788			protein coding
23	5955832	5956764	ENSMGAG00000017872			protein coding
23	5966564	5971859	ENSMGAG00000005683			protein coding
23	5968163	5969363	ENSMGAG00000017968			protein coding
23	5974058	5974909	ENSMGAG00000015759	UBXN10	UBX domain protein 10	protein coding
23	5979241	5980791	ENSMGAG00000017176			protein coding
23	5985396	5986733	ENSMGAG00000005585			protein coding
23	5988032	5989482	ENSMGAG00000005563			protein coding
23	5989334	5995986	ENSMGAG00000005533	OTUD3	OTU deubiquitinase 3	protein coding
23	6000168	6001076	ENSMGAG00000005496	RNF186	ring finger protein 186	protein coding
23	6009866	6011292	ENSMGAG00000005459			protein coding
23	6014899	6018177	ENSMGAG00000005473			protein coding
23	6020326	6054801	ENSMGAG00000005480	TMCO4	transmembrane and coiled-coil domains 4	protein coding
23	6056879	6057151	ENSMGAG00000022192	MICOS10	mitochondrial contact site and cristae organizing system subunit 10	protein coding
26	184381	204737	ENSMGAG00000000677	PKNOX2	PBX/knotted 1 homeobox 2	protein coding
26	246612	247796	ENSMGAG00000019143			lncRNA
26	254178	255550	ENSMGAG00000018983			lncRNA
26	258373	263216	ENSMGAG00000000762	SLC37A2	solute carrier family 37 member 2	protein coding
26	267214	281884	ENSMGAG00000000779			protein coding
26	285405	288102	ENSMGAG00000000783	HEPACAM	hepatic and glial cell adhesion molecule	protein coding
26	289166	294117	ENSMGAG00000000786			protein coding
26	298960	306429	ENSMGAG00000000793			pseudogene
26	314585	334879	ENSMGAG00000000810	MSANTD2	Myb/SANT DNA binding domain containing 2	protein coding
26	340813	342642	ENSMGAG00000000818	ESAM	endothelial cell adhesion molecule	protein coding
26	345450	346297	ENSMGAG00000000823	NRGN	neurogranin	protein coding
26	351943	357750	ENSMGAG00000000826	PANX3	pannexin 3	protein coding
26	356591	360578	ENSMGAG00000000840			protein coding
26	360294	363694	ENSMGAG00000000851	PUS3	pseudouridine synthase 3	protein coding
26	364689	365528	ENSMGAG00000000854	HYLS1	HYLS1 centriolar and ciliogenesis associated	protein coding
26	372064	373014	ENSMGAG00000017566			lncRNA
26	375406	390268	ENSMGAG00000000857			protein coding
26	395747	396711	ENSMGAG00000022500			protein coding
26	425973	429063	ENSMGAG00000016891	CHEK1	checkpoint kinase 1	protein coding
26	428840	434618	ENSMGAG00000000711			protein coding
26	436280	441343	ENSMGAG00000000719	EI24	EI24 autophagy associated transmembrane protein	protein coding
26	444207	446748	ENSMGAG00000000723			pseudogene
26	447802	454456	ENSMGAG00000000732			protein coding
26	455628	462886	ENSMGAG00000000745			protein coding
26	463010	468493	ENSMGAG00000000748	TIRAP	TIR domain containing adaptor protein	protein coding
26	475636	486593	ENSMGAG00000000755	DCPS	decapping enzyme, scavenger	protein coding
26	5132743	5146523	ENSMGAG00000018279			lncRNA
26	5152734	5169997	ENSMGAG00000003085	ZPR1	ZPR1 zinc finger	protein coding
26	5160026	5164967	ENSMGAG00000003081	BUD13	BUD13 homolog	protein coding
26	5169292	5170927	ENSMGAG00000003128	APOA5	apolipoprotein A5	protein coding
26	5172438	5173810	ENSMGAG00000003136	APOA4	apolipoprotein A4	protein coding
26	5173897	5175221	ENSMGAG00000019422			protein coding
26	5175929	5177267	ENSMGAG00000003169	APOA1	apolipoprotein A1	protein coding
26	5179612	5215428	ENSMGAG00000003173	SIK3	SIK family kinase 3	protein coding
26	5253458	5259300	ENSMGAG00000021986	PAFAH1B2	platelet activating factor acetylhydrolase 1b catalytic subunit 2	protein coding
26	5262765	5462528	ENSMGAG00000003258	SIDT2	SID1 transmembrane family member 2	protein coding
26	5272498	5273393	ENSMGAG00000003326	TAGLN	transgelin	protein coding
26	5273019	5290356	ENSMGAG00000003343	PCSK7	proprotein convertase subtilisin/kexin type 7	protein coding
26	5289956	5299053	ENSMGAG00000003402	RNF214	ring finger protein 214	protein coding
26	5299877	5305776	ENSMGAG00000003429	BACE1	beta-secretase 1	protein coding
28	248043	253146	ENSMGAG00000001811	TNNI1	troponin I1, slow skeletal type	protein coding
28	255512	265026	ENSMGAG00000001842	LAD1	ladinin 1	protein coding
28	269098	273380	ENSMGAG00000001868	TNNT2	troponin T2, cardiac type	protein coding
28	287751	320724	ENSMGAG00000002027	PKP1	plakophilin 1	protein coding
28	330760	349838	ENSMGAG00000002044			protein coding
28	375552	396283	ENSMGAG00000001642			protein coding
28	426194	447990	ENSMGAG00000018354			protein coding
28	1368314	1370019	ENSMGAG00000004999			protein coding
28	1380728	1384070	ENSMGAG00000022739			lncRNA
28	1389410	1395240	ENSMGAG00000004965			protein coding
28	1396902	1398368	ENSMGAG00000004926	RHOC	ras homolog family member C	protein coding
28	1405238	1410424	ENSMGAG00000004831	CAPZA1	capping actin protein of muscle Z-line subunit alpha 1	protein coding
28	1413550	1419012	ENSMGAG00000004879			protein coding
28	1425765	1429787	ENSMGAG00000022187	WNT2B	Wnt family member 2B	protein coding
28	1441663	1457044	ENSMGAG00000004810			protein coding
28	1478184	1489433	ENSMGAG00000004774	CTTNBP2NL	CTTNBP2 N-terminal like	protein coding
28	2848776	2857068	ENSMGAG00000002954	KLHDC8A	kelch domain containing 8A	protein coding
28	2866708	2867426	ENSMGAG00000001141			protein coding
28	2878650	2881476	ENSMGAG00000019191			protein coding
28	2887229	2898689	ENSMGAG00000022507			protein coding
28	2901298	2915391	ENSMGAG00000001096	DSTYK	dual serine/threonine and tyrosine protein kinase	protein coding
28	2921549	2928665	ENSMGAG00000001045			protein coding
28	2936708	2937526	ENSMGAG00000015787			protein coding
28	2948145	2961743	ENSMGAG00000000981			protein coding
28	2997915	3007784	ENSMGAG00000000890			protein coding
29	2745618	2751874	ENSMGAG00000007047			protein coding
29	2809534	2809628	ENSMGAG00000000533	MIR196A1	MicroRNA 196a-1	miRNA
29	2830133	2831175	ENSMGAG00000002528			protein coding
29	2840817	2842024	ENSMGAG00000017883			protein coding
29	2858934	2861327	ENSMGAG00000020853			lncRNA
29	2864423	2865434	ENSMGAG00000018145			protein coding
29	2866055	2868943	ENSMGAG00000001269			protein coding
29	2877938	2880389	ENSMGAG00000001238			protein coding
29	2883776	2887558	ENSMGAG00000005549			protein coding
29	2899810	2913327	ENSMGAG00000002604			protein coding
